# Supplementary material for: In Vitro Antioxidant Activity, Bioaccessibility, and Thermal Stability of Encapsulated Strawberry Fruit (Fragaria × ananassa) Polyphenols
Source: Foods. 2023 Nov 6;12(21):4045. doi: 10.3390/foods12214045 (PMC10647287; doi:10.3390/foods12214045)
Supplement: Supplementary file 1 [file foods-12-04045-s001.zip]

Archive with 1 entries (1 files):
- foods-2669258-supplementary.pdf
